# Supplementary material for: PPI-ID: Streamlining protein-protein interaction prediction through domain and SLiM mapping
Source: PLoS Comput Biol. 2025 Oct 16;21(10):e1013062. doi: 10.1371/journal.pcbi.1013062 (PMC12571275; doi:10.1371/journal.pcbi.1013062)
Supplement: S1 Table — In the Bottom-Up and Top-Down columns, a 1 corresponds with a successful prediction, and 0 corresponds with a failed prediction. (XLSX) [file pcbi.1013062.s002.xlsx]

## Sheet: Sheet1
Supplementary Table 1
DMI validation information. In the Bottom-Up and Top-Down columns, a 1 corresponds with a successful prediction, and 0 corresponds with a failed prediction.
Receptor	Ligand	ELM Identifier	ELM Rec Start	ELM Rec Stop	ELM Lig Start	ELM Lig Stop	Protein 1 Length	Protein 2 Length	Bottom-Up	Top-Down	PDB Crystal Structure ID Numbers, PPI-ID output was compared to these.
Q14289	P49023	LIG_FAT_LD_1	870	1008	266	274	1009	591	1	0	3u3f
Q9DBG9	P35222	LIG_PDZ_Class_1	17	110	776	781	124	781	1	1	3diw
P18564	P01137	LIG_Integrin_RGD_TGFB_3	128	375	244	250	788	390	1	1	5ffo
P12004	P26358	LIG_PCNA_PIPBox_1	127	254	164	173	261	1616	1	1	6k3a
P68135	Q9U1K1	LIG_Actin_WH2_1	4	377	464	480	377	1020	1	1	3ue5
P18564	P10600	LIG_Integrin_RGD_TGFB_3	128	375	261	267	788	412	1	1	4um9
Q96RT1	P04626	LIG_PDZ_Class_2	1321	1407	1250	1255	1412	1255	1	0	1mfl
O14936	O35430	LIG_CaMK_CASK_1	12	276	378	384	926	839	1	1	6kmh
P06730	Q13542	LIG_eIF4E_1	38	200	54	60	217	120	1	1	3am7
O00255	P17535	LIG_Menin_MBM1_1	1	614	27	36	610	347	1	0	3u86
P35568	P24394	LIG_PTB_Phospho_1	160	262	491	497	1242	825	1	0	1irs
O95166	O75385	LIG_LIR_Gen_1	13	116	356	365	117	1050	1	1	6hyo
Q13362	O60566	DOC_PP2A_KARD_1	27	438	668	680	524	1050	0	0	5swf
P11940	Q9HCJ0	LIG_PAM2_2	543	614	1385	1398	636	1936	1	1	3ktp
P62207	Q90623	DOC_PP1_MyPhoNE_1	56	251	10	17	3277	1004	1	1	1s70
P68135	Q87GE5	LIG_Actin_WH2_2	4	377	135	151	377	484	1	1	3m1f
Q8WV92	Q9HD42	DOC_MIT_MIM_1	13	77	185	195	249	196	1	1	4a5x
O75475	Q96ST2	LIG_LEDGF_IBM_1	349	449	473	491	530	819	1	1	6emr
P97287	Q99ML1	LIG_BH_BH3_1	194	293	133	149	331	193	1	1	2roc
P68135	Q9Y6W5	LIG_Actin_WH2_1	4	377	437	453	377	498	1	1	2a40
Q07817	Q92934	LIG_BH_BH3_1	90	188	106	122	233	168	1	1	1g5j
P14315	Q53GL0	LIG_ActinCP_CPI_1	6	240	150	168	277	409	1	1	3aa1
O95166	O95197	LIG_LIR_Gen_1	13	116	246	256	117	1032	1	1	7bru
P63086	P35236	DOC_MAPK_HePTP_8	23	311	38	50	358	360	1	1	2gph
Q8WUM4	Q02843	LIG_LYPXL_SIV_4	412	701	467	475	868	513	1	0	2xs8
Q9H492	Q9BQS8	LIG_LIR_Gen_1	15	120	1277	1288	121	1478	1	1	5cx3
Q9BXW4	Q13137	LIG_LIR_LC3C_4	21	126	132	136	147	446	1	1	3vvw
O95166	Q99442	LIG_LIR_Gen_1	13	116	362	371	117	399	1	1	7brt
P55072	Q8TEB9	LIG_VCP_VBM_3	25	108	304	313	806	315	1	1	5epp
Q9ULZ2	Q9GZY6	LIG_SH2_STAP1	179	256	136	140	295	243	1	0	3maz
Q9GZQ8	Q96CV9	LIG_LIR_Gen_1	15	120	175	184	125	577	1	1	3vtw
Q06330	P46531	LIG_CSL_BTD_1	179	328	1767	1770	500	2555	1	1	6py8
P31751	P31751	DOC_AGCK_PIF_1	152	409	470	475	481	481	1	0	3e8d
Q9H2K2	P78314	DOC_ANK_TNKS_1	525	557	414	421	1166	561	1	1	3twr
P18564	Q98W00	LIG_Integrin_RGD_TGFB_3	128	375	145	151	788	213	1	1	5ner
P08514	P02679-2	LIG_Integrin_KxxGD_FGGC_5	320	362	432	437	1039	437	1	0	2vdr
P28482	Q9BUB5	DOC_MAPK_RevD_3	25	313	434	448	360	465	1	1	2y9q
Q07817	Q16611	LIG_BH_BH3_1	90	188	70	86	233	211	1	0	5fmk
P48598	Q9VMA3	LIG_eIF4E_1	82	242	327	333	259	1117	1	1	4axg
P14315	Q91YR1	LIG_ActinCP_TwfCPI_2	6	240	323	333	277	350	1	1	7dsb
Reasons for failure:
BU = Bottom-up TD = Top-down AF = AlphaFold
Protein 1	Protein 2	Interaction Type	Analysis Type	Reason
Q14289	P49023	DMI	TD	AF failed to predict the correct protein-protein interface.
Q96RT1	P04626	DMI	TD	AF failed to predict the correct protein-protein interface.
O00255	P17535	DMI	TD	AF failed to predict the correct protein-protein interface.
P35568	P24394	DMI	TD	AF failed to predict the correct protein-protein interface.
Q13362	O60566	DMI	BU/TD	Unable to locate DOC_PP2A_KARD_1 SLiM in ELM data used in PPI-ID. Because BU failed, TD cannot be completed.
Q8WUM4	Q02843	DMI	TD	AF failed to predict the correct protein-protein interface.
Q9ULZ2	Q9GZY6	DMI	TD	AF failed to predict the correct protein-protein interface.
P31751	P31751	DMI	TD	AF failed to predict the correct protein-protein interface.
P08514	P02679-2	DMI	TD	AF failed to predict the correct protein-protein interface.
Q07817	Q16611	DMI	TD	AF failed to predict the correct protein-protein interface.
