# Supplementary material for: PPI-ID: Streamlining protein-protein interaction prediction through domain and SLiM mapping
Source: PLoS Comput Biol. 2025 Oct 16;21(10):e1013062. doi: 10.1371/journal.pcbi.1013062 (PMC12571275; doi:10.1371/journal.pcbi.1013062)
Supplement: S2 Table — In the Bottom-Up and Top-Down columns, a 1 corresponds with a successful prediction, and 0 corresponds with a failed prediction. (XLSX) [file pcbi.1013062.s003.xlsx]

## Sheet: Sheet1
Supplementary Data Table 2
DDI validation information. In the Bottom-Up and Top-Down columns, a 1 corresponds with a successful prediction, and 0 corresponds with a failed prediction.
Protein 1	Protein 2	Domain 1 Start	Domain 1 Stop	Domain 2 start	Domain 2 Stop	Protein 1 Length	Protein 2 Length	Bottom-Up	Top-Down	PDB Crystal Structure ID Numbers, PPI-ID output was compared to these.
Q7CLS3	P0C0F6	69	264	464	578	289	726	1	1	3m6m
Q70UR4	Q70UR4	1	441	1	441	482	482	1	1	4akl
F7B113	F7B113	28	486	28	486	644	644	1	1	6z3y
A6H8Y1	P20226	293	380	162	244	2624	339	1	1	5n9g
P62191	P54578	109	163	104	479	440	494	1	0	5gjq
Q96NW4	Q13637	516	595	27	194	1050	225	1	1	4cym
A0A0H3GMP0	A0A0H3GLZ1	21	161	8	71	177	88	1	1	5zgn
V6CLJ5	Q09260	680	776	52	114	790	490	1	1	2fo1
P22301	Q13651	11	156	2	90	178	578	1	1	1j7v
Q8XAL7	P55211	29	159	163	400	189	416	1	1	3v3k
P01139	Q9EPR5	128	238	179	611	241	1159	1	1	6ffy
F2K077	F2K074	229	378	11	73	380	376	1	1	6cxt
Q7JXB9	Q9V3V9	73	300	31	158	310	359	1	0	3ism
Q9P278	Q7L523	73	168	63	289	1114	313	1	0	6ulg
Q8TBC4	Q13564	354	916	33	348	463	534	1	1	1r4n
Q12315	P20449	258	500	316	434	538	482	1	1	3peu
P29459	P29460	20	167	104	194	219	328	1	1	1f45
Q13564	Q8TBC4	13	533	103	174	534	463	1	1	3dbh
P17379	P22472	1	421	50	1012	420	1019	1	1	1uf2
P28632	P06710	2	28	232	363	137	643	1	1	3gli
P20796	P22747	853	924	312	541	1444	1053	0	1	6rut
A5HZZ5	A5HZZ4	4	146	493	626	146	146	1	1	4qd2
P10104	P10104	319	348	319	348	487	487	1	1	1v1h
Q7K2L1	Q24168	611	721	280	606	721	618	1	1	7jk2
Q55781	Q55389	3	69	10	111	75	118	1	1	2puo
P10824	Q80ZG1	50	343	66	482	354	530	1	1	6ukt
Q5BBX1	C8VTS4	81	160	130	343	430	369	1	1	4n6r
P48729	Q96SW2	17	258	319	436	337	442	1	1	5fqd
Q13155	Q15046	2	32	222	574	320	597	1	1	4dpg
P00830	P07251	151	374	381	506	511	545	1	1	2hld
P0DP23	P29966	82	146	191	208	149	332	1	1	1iwq
P31946	Q9I788	11	231	242	431	246	457	1	1	6gnn
A7GBG3	P63027	3	410	28	57	1278	116	1	0	3fie
P08100	P20443	54	306	200	360	348	403	1	1	4zwj
Q5JIH3	Q5JIH4	1	133	17	247	139	248	1	1	5aun
H8Z3S2	H8Z0X5	24	331	4	138	396	258	1	1	7c9r
Q9Y478	Q13131	195	269	18	269	270	559	1	1	6c9g
P04637	P03070	99	289	266	627	393	708	1	0	2h1l
P29496	Q03406	25	183	44	177	775	294	1	0	3jc5
P20339	Q9UJ41	22	182	268	371	215	491	1	1	4q9u
Reasons for failure:
BU = Bottom-up TD = Top-down AF = AlphaFold
Protein 1	Protein 2	Interaction Type	Analysis Type	Reason
P62191	P54578	DDI	TD	AF failed to predict the correct protein-protein interface. Proteins come from a much larger complex that contains 32 polypeptides.
Q7JXB9	Q9V3V9	DDI	TD	InterPro domain identification fails to identify the correct interaction domain.
Q9P278	Q7L523	DDI	TD	AF failed to predict the correct protein-protein interface. Proteins come from a larger complex that contains 9 polypeptides
P20796	P22747	DDI	BU	InterPro domain identification fails to identify the correct interaction domain, so BU fails.
A7GBG3	P63027	DDI	TD	AF failed to predict the correct protein-protein interface.
P04637	P03070	DDI	TD	AF failed to predict the correct protein-protein interface. Proteins come from a larger complex that contains 3 polypeptides
P29496	Q03406	DDI	TD	AF failed to predict the correct protein-protein interface. Proteins come from a larger complex that contains 11 polypeptides
